# Supplementary material for: Does Adherence to Treatment Guidelines from the Ghailane–Gille Classification for Degenerative Spondylolisthesis of the Lumbar Spine Impact Surgical Outcomes? A Match–Mismatch Study
Source: J Clin Med. 2025 Mar 17;14(6):2041. doi: 10.3390/jcm14062041 (PMC11943325; doi:10.3390/jcm14062041)
Supplement: Supplementary file 1 [file jcm-14-02041-s001.zip]

Archive with 1 entries (1 files):
- jcm-3467376-supplementary.pdf
